# Supplementary material for: Complex Analysis of Vanillin and Syringic Acid as Natural Antimicrobial Agents against Staphylococcus epidermidis Biofilms
Source: Int J Mol Sci. 2022 Feb 5;23(3):1816. doi: 10.3390/ijms23031816 (PMC8836540; doi:10.3390/ijms23031816)
Supplement: Supplementary file 1 [file ijms-23-01816-s001.zip]

Archive with 1 entries (1 files):
- ijms-1575435-supplementary.pdf
